# Supplementary material for: miRConnect: Identifying Effector Genes of miRNAs and miRNA Families in Cancer Cells
Source: PLoS One. 2011 Oct 26;6(10):e26521. doi: 10.1371/journal.pone.0026521 (PMC3202536; doi:10.1371/journal.pone.0026521)
Supplement: Table S3 — Analysis of the top 500 conserved genes predicted by TargetScan in the human genome to be targeted by one of the 136 miRNAs. (XLS) [file pone.0026521.s009.xls]

## Sheet: 136 miRNAs
Table S3: Analysis of the top 500 conserved genes predicted by TargetScan in the human genome to be targeted by one of the 136 miRNAs.
Gene	miRNA ID	TargetScan SCORE	dPCC method	sPCC method
ZNF138	miR-23ab	-3.172	0.0413298	-0.36238
ONECUT2	miR-9	-2.624	0.149115	-2.18838
ZNF763	miR-199/199-5p	-2.302
MIB1	miR-186	-2.284	0.105697	3.18112
ZEB2	miR-200bc/429	-2.127	-0.0766349	-5.68356
ZNF594	miR-181	-2.011	0.237696
GABRA4	miR-186	-1.821	-0.00708726
USP37	miR-186	-1.6325	0.360687
ZNF440	miR-181	-1.624	0.0543056	-0.330034
ZEB1	miR-200bc/429	-1.61	-0.350336	-13.0932
ZNF776	miR-199/199-5p	-1.603	0.137905
DICER1	miR-103/107	-1.538	0.205914	7.94495
BCAT1	miR-186	-1.529	-0.308923
GLT8D3	miR-27ab	-1.521	0.0725825	-0.107555
CROT	miR-106/302	-1.506
CELSR3	miR-30a/30a-5p/30b/30b-5p/30cde/384-5p	-1.504	0.166658	-4.55924
VASH2	miR-200bc/429	-1.497	0.052434
CD69	miR-25/32/92/92ab/363/367	-1.491	-0.171682	12.6962
FUT9	miR-23ab	-1.468	-0.168989
OSBPL3	miR-181	-1.442	0.0558279
ACVR2B	miR-374/374ab	-1.441	0.00793716
OSBPL8	miR-186	-1.438	-0.316917	-2.68988
HCN3	miR-34a/34b-5p/34c/34c-5p/449/449abc/699	-1.422	-0.16412
SEMA6D	miR-23ab	-1.412	-0.186665
HMGA2	let-7/98	-1.353	-0.152935	-0.182348
PNRC2	miR-23ab	-1.343	0.0628906	-1.50608
HOXC8	miR-196ab	-1.3066	-0.0365932
SDPR	miR-186	-1.305	-0.00119509
AFF4	miR-203	-1.295	0.0175152	-1.32158
ELL2	miR-203	-1.289	0.347659	-1.26678
HOXA7	miR-196ab	-1.278	-0.134986	2.8571
TRIM2	miR-181	-1.268	-0.170988	-0.638209
SLC1A2	miR-186	-1.268	-0.0525022
PDE4B	miR-23ab	-1.259	-0.202273	-3.70008
KIAA1467	miR-23ab	-1.256	0.143056	-0.75376
ATAD2B	miR-29abc	-1.253	0.227147	-6.95387
TNPO1	miR-101	-1.253	0.232255
ABCA1	miR-33/33ab	-1.249	0.0475515
TMF1	miR-186	-1.244	0.0419059
ZMYND11	miR-19	-1.2421	-0.211063	-5.48333
LEPR	miR-200bc/429	-1.235	-0.190046	-0.39759
KIAA2022	miR-96/1271	-1.2345	-0.0188269
C14orf28	let-7/98	-1.231	-0.116256	-8.9787
SLC37A3	miR-204/211	-1.225	-0.0578322
ZNF644	miR-186	-1.224	-0.124984	1.67808
ONECUT2	miR-320/320abcd	-1.211
ZBTB34	miR-23ab	-1.206	0.0178739
C12orf36	miR-320/320abcd	-1.198
SH3TC2	miR-204/211	-1.1952	-0.142024
SNX16	miR-30a/30a-5p/30b/30b-5p/30cde/384-5p	-1.195	-0.230841
EIF5A2	miR-17-5p/20/93.mr/106/519.d	-1.192	-0.0740092	-1.25633
FAM108C1	miR-145	-1.191	-0.153943
ZNF826	miR-146	-1.19	-0.0430128
S100PBP	miR-30a/30a-5p/30b/30b-5p/30cde/384-5p	-1.1899	0.0561571
MIER1	miR-130/301	-1.188	-0.144981
B3GNT5	miR-203	-1.186	0.0867643
SLC11A2	miR-15/16/195/424/497	-1.183	0.283737	-4.42455
PHLDA1	miR-203	-1.1816	-0.124544
ZNF439	miR-199/199-5p	-1.181	-0.133014
CNOT6L	miR-23ab	-1.18	0.0712869	-0.752888
TJP1	miR-105.h	-1.178
FSCN1	miR-145	-1.175	0.14247	3.50396
TNRC6A	miR-30a/30a-5p/30b/30b-5p/30cde/384-5p	-1.169	-0.0529278	-12.3867
TMEM16C	miR-103/107	-1.169	0.177195	12.0238
TMED5	miR-23ab	-1.169	0.219019
KLHL28	miR-30a/30a-5p/30b/30b-5p/30cde/384-5p	-1.1684	-0.0774612	-7.76242
RAB22A	miR-204/211	-1.165	-0.219738
ZNFX1	miR-17-5p/20/93.mr/106/519.d	-1.165	0.435215
ZNF281	miR-203	-1.165	-0.299575
ANGPT2	miR-135	-1.16	0.00783329	-0.424116
ZNF267	miR-23ab	-1.155	0.12422
RTKN2	miR-30a/30a-5p/30b/30b-5p/30cde/384-5p	-1.154	-0.1328
ABL2	miR-141/200a	-1.1532	0.2973	-1.36301
SPOPL	miR-374/374ab	-1.1479	0.0517978
YOD1	miR-374/374ab	-1.1442	-0.100798
CHORDC1	miR-26ab/1297	-1.144	-0.028165
LRCH2	miR-96/1271	-1.143	-0.0380478
C5orf22	miR-7/7ab	-1.141	0.286321
C3orf70	miR-218	-1.1366
POLR3G	miR-26ab/1297	-1.134	-0.277069	-1.4045
LOC137886	miR-7/7ab	-1.134	0.104942
STK38L	miR-374/374ab	-1.132	-0.34824
TNPO1	miR-181	-1.131	-0.0945741	-4.42771
FAM108C1	miR-101	-1.127	-0.0428555
ADAMTS6	miR-203	-1.126	-0.122084
ZIC4	miR-23ab	-1.123	-0.169308
SNTB2	miR-145	-1.12	0.214407	1.30124
RAB3IP	miR-181	-1.118	-0.108422
ATP11C	miR-26ab/1297	-1.118	-0.076985	-0.387907
RGS17	miR-182	-1.118	0.0706288
LIN28B	let-7/98	-1.117	-0.153392	-6.07688
SLC12A5	miR-25/32/92/92ab/363/367	-1.117	-0.0307787
TMEM170B	miR-141/200a	-1.114
MAGT1	miR-124/506	-1.108	-0.0952841
SCN2A	miR-30a/30a-5p/30b/30b-5p/30cde/384-5p	-1.106	-0.0903012	9.24251
SRGAP2	miR-145	-1.104	-0.194697
KIAA0528	miR-181	-1.101	-0.13435
BRWD1	miR-23ab	-1.1001	-0.281353
APAF1	miR-23ab	-1.096	-0.267866	-3.37632
PID1	miR-186	-1.096	0.0771169	-2.14742
SLC1A2	miR-218	-1.096	0.0434718
DEPDC1	miR-23ab	-1.095	-0.0177666	2.641
KITLG	miR-320/320abcd	-1.095
C5orf28	miR-374/374ab	-1.095	-0.237727
GK5	miR-135	-1.0922	0.186054
SR140	miR-224	-1.092	-0.168427	-0.318585
LYRM2	miR-204/211	-1.091	0.044596
ST8SIA3	miR-105.h	-1.0909
MITF	miR-137	-1.09	-0.0739533
GLCE	miR-218	-1.089	0.0216659
MKRN3	miR-30a/30a-5p/30b/30b-5p/30cde/384-5p	-1.086	0.115064
ABCE1	miR-145	-1.082	-0.00926279
DOHH	miR-331/331-3p	-1.082	0.0675949
C2orf69	miR-23ab	-1.081
PAQR3	miR-374/374ab	-1.077	-0.110362
SLAIN1	miR-130/301	-1.0753	0.268749
LYVE1	miR-9	-1.074	-0.0672413
FAM76A	miR-34a/34b-5p/34c/34c-5p/449/449abc/699	-1.073	-0.0273283
B3GNT5	miR-30a/30a-5p/30b/30b-5p/30cde/384-5p	-1.073	0.0291628
SYCP1	miR-186	-1.073	-0.243874	-2.46125
GLTSCR1	miR-101	-1.072	0.0545127
AKAP12	miR-183	-1.071	-0.165853	1.2768
SEMA5A	miR-203	-1.0695	-0.0853052	-0.355868
FOXN2	miR-186	-1.069	0.0319132	5.57405
FLRT2	miR-105.h	-1.068
FAM116A	miR-203	-1.068	0.00155272
TRIM45	miR-124/506	-1.066	-0.199461
TRIM2	miR-145	-1.065	-0.0802022
GPM6A	miR-200bc/429	-1.0577	-0.169279
B3GNT5	miR-26ab/1297	-1.057	-0.0286595	-4.65558
KIAA0644	miR-23ab	-1.055	0.0124665
KIAA2022	miR-181	-1.0546	-0.202998
KLHDC5	miR-26ab/1297	-1.053	-0.315098	-2.84037
LMBR1	miR-30a/30a-5p/30b/30b-5p/30cde/384-5p	-1.052	-0.00118825
TULP4	miR-105.h	-1.052
WNT16	miR-374/374ab	-1.052	0.0126774
ALS2CR2	miR-26ab/1297	-1.05	0.106124
AUH	miR-23ab	-1.049	0.262385	-0.553082
USP15	miR-105.h	-1.049
RPS6KB1	miR-200bc/429	-1.049	0.0467807
ZEB2	miR-141/200a	-1.048	0.142788	-5.79375
ZNF81	miR-374/374ab	-1.046	-0.0680597
FNIP1	miR-25/32/92/92ab/363/367	-1.0456	-0.331792
ZFYVE16	miR-186	-1.045		-0.634424
CREBZF	miR-23ab	-1.044	0.14965	-0.373994
WIPF1	miR-200bc/429	-1.043	-0.007744	-8.5077
NCK1	miR-374/374ab	-1.043	-0.0489101
COL4A4	miR-203	-1.042	-0.0972568
EN1	miR-374/374ab	-1.04	0.323978
ONECUT2	miR-218	-1.039	0.064109	1.38145
C10orf140	miR-130/301	-1.039
ATAD2	miR-374/374ab	-1.039	0.12537
FYCO1	miR-17-5p/20/93.mr/106/519.d	-1.037	0.0447071
BMP3	miR-186	-1.037
WASL	miR-142-3p	-1.036	-0.125767	-10.4353
ATP8A1	miR-141/200a	-1.035	0.111455
KIAA1333	miR-374/374ab	-1.034	-0.0736912
MOSPD1	miR-218	-1.033	-0.155274	1.36945
TXLNB	miR-374/374ab	-1.033
FIGNL2	let-7/98	-1.031	-0.0742793
INTU	miR-23ab	-1.031	0.0633199
RUNX2	miR-30a/30a-5p/30b/30b-5p/30cde/384-5p	-1.03	-0.460811	-0.676515
CCKBR	miR-148/152	-1.029	-0.0173942	5.24637
FIGN	miR-181	-1.028	-0.00850058
ZFP14	miR-181	-1.026	0.0771621	8.15806
HNRNPA0	miR-186	-1.025	0.0717267
PKD2	miR-17-5p/20/93.mr/106/519.d	-1.023	-0.0754616	-16.1122
ACTC1	miR-25/32/92/92ab/363/367	-1.023	0.0111228
SAMD12	miR-186	-1.0222	-0.0294572
RANBP6	miR-141/200a	-1.022	0.0440555
PI15	miR-29abc	-1.02	0.0827096
FLRT3	miR-101	-1.02	0.302984
USP53	miR-23ab	-1.019	0.171406	0.205109
WBP2	miR-23ab	-1.018	-0.20632
ETNK1	miR-23ab	-1.017	0.112768	-0.0967606
FGF5	miR-374/374ab	-1.015	0.101121
KLF12	miR-141/200a	-1.012	-0.28817	-0.408317
MRC1	miR-23ab	-1.012	-0.00850159
MRC1L1	miR-23ab	-1.012	-0.323646
PTAR1	miR-186	-1.011	-0.0371219
ADAT2	miR-197	-1.008	-0.193882
SYT4	miR-23ab	-1.007	-0.0100209
ZKSCAN1	miR-106/302	-1.001
NEDD4	miR-30a/30a-5p/30b/30b-5p/30cde/384-5p	-1.001	-0.0239817
TOP1	miR-23ab	-1	-0.148068	-2.63032
FLJ20160	miR-101	-0.999	-0.21075
SERP1	miR-218	-0.998	-0.194051	-0.354329
RB1CC1	miR-186	-0.998	-0.195285	1.73076
LHX8	miR-30a/30a-5p/30b/30b-5p/30cde/384-5p	-0.998
ADRB1	miR-19	-0.997	0.000600075
ZNF468	miR-199/199-5p	-0.9967	-0.0642225
ABHD13	miR-320/320abcd	-0.995
AP1S2	miR-204/211	-0.994	-0.0449031
CYBRD1	miR-17-5p/20/93.mr/106/519.d	-0.993	0.122492
PDCD1LG2	miR-17-5p/20/93.mr/106/519.d	-0.993	0.0335533
TRAF6	miR-146	-0.992	0.0107353
STARD13	miR-125/351	-0.991	0.054366	0.41116
PLEKHA3	miR-17-5p/20/93.mr/106/519.d	-0.989	-0.192212
CDYL	miR-101	-0.989	0.121546	0.431836
C18orf1	miR-374/374ab	-0.989	0.259478
PRKAA2	miR-186	-0.988	-0.178207
FAT3	miR-101	-0.9856	0.0441462
MYT1L	miR-17-5p/20/93.mr/106/519.d	-0.985	0.158759
IRF8	miR-186	-0.982	-0.125142
SLC12A2	miR-101	-0.977	0.0375825
ZNF654	miR-101	-0.976	0.272588
RSBN1	miR-31	-0.976	-0.131179
MOBKL3	miR-101	-0.975	0.00117484
DAZ3	miR-186	-0.9748		-2.30425
DAZ4	miR-186	-0.9748	0.0413794
NAV3	miR-145	-0.973	0.0232508
FAM98A	miR-26ab/1297	-0.972	-0.053693	-6.61829
CREB5	miR-374/374ab	-0.972	-0.107832
RAB22A	miR-374/374ab	-0.972	-0.0357459
SLC7A11	miR-26ab/1297	-0.97	-0.0224053	-2.1446
PAPD5	miR-181	-0.969
DPY19L4	miR-374/374ab	-0.968	-0.0458683
IKIP	miR-155	-0.966	-0.0316026	6.81217
RP11-35N6.1	miR-320/320abcd	-0.966
ZFR	miR-141/200a	-0.965	0.146058
TMEM106B	miR-132/212	-0.9624	0.037778	1.25139
QSER1	miR-23ab	-0.9623	0.00730521
KLHL20	miR-30a/30a-5p/30b/30b-5p/30cde/384-5p	-0.961	0.388752	-3.67943
XRN1	miR-181	-0.961	-0.0867104	-5.19771
KLHL24	miR-124/506	-0.96	-0.319477
EPHA7	miR-141/200a	-0.96	0.160858
ACVR2B	miR-181	-0.959	0.0320269	6.19221
PLK2	miR-27ab	-0.959	-0.0949233	4.66637
HNRNPA3	miR-30a/30a-5p/30b/30b-5p/30cde/384-5p	-0.9589	-0.178506
ZNF563	miR-199/199-5p	-0.958	0.125705
RHOBTB3	miR-142-3p	-0.957	-0.107033
TET3	miR-29abc	-0.957	-0.109378
LRP2	miR-19	-0.9565	-0.0521791
EXOC8	miR-145	-0.9564	-0.0693404
MCFD2	miR-200bc/429	-0.956	-0.0525588	-3.06323
MGAT3	miR-324-5p	-0.954	-0.192835
ELL2	miR-200bc/429	-0.953	0.158184	-6.23796
COL3A1	miR-29abc	-0.953	0.0699275	-0.739445
PKP4	miR-23ab	-0.953	-0.0598603
SLC9A6	miR-196ab	-0.951	0.185497	-10.8963
OTUD4	miR-190	-0.951	0.10158	4.3879
HELZ	miR-330-3p	-0.9501	-0.0467372
WDR7	miR-30a/30a-5p/30b/30b-5p/30cde/384-5p	-0.95	0.0624956
MAN2A1	miR-25/32/92/92ab/363/367	-0.95	0.309943
MAP2	miR-200bc/429	-0.949	0.0356359
AK3	miR-96/1271	-0.949	0.0766784
TNKS2	miR-1/206	-0.9486	0.0544349
RECK	miR-200bc/429	-0.948	0.121464	-7.03141
MTDH	miR-30a/30a-5p/30b/30b-5p/30cde/384-5p	-0.948	-0.193326	-3.10655
PHOX2B	miR-204/211	-0.948	0.0202611
NEGR1	miR-186	-0.947	0.211965
LIN54	miR-23ab	-0.946	-0.0421219	-6.08332
NCOA1	miR-374/374ab	-0.946	0.246663
TRIM33	miR-200bc/429	-0.945	0.219966
HELZ	miR-186	-0.9442	-0.219033	1.83131
BET1	miR-186	-0.944	0.0733284	5.56603
BRWD1	miR-30a/30a-5p/30b/30b-5p/30cde/384-5p	-0.9438	0.152169	-1.1954
FUT9	miR-105.h	-0.943
ATXN1	miR-19	-0.942	-0.0581974	-1.3363
SIX4	miR-124/506	-0.9417	-0.311392
YOD1	miR-21/590-5p	-0.9389	0.015276
SATB1	miR-23ab	-0.938	-0.0370059	-0.450243
GNPNAT1	miR-374/374ab	-0.9379	0.0186905
COG3	miR-23ab	-0.937	-0.0335457
NRP2	miR-331/331-3p	-0.937	0.0714228
TACC1	miR-374/374ab	-0.937	-0.0282484
MKL2	miR-101	-0.936	0.094874	-9.35141
TEAD1	miR-186	-0.9352	0.0859022	-3.34831
FBXW7	miR-25/32/92/92ab/363/367	-0.934	-0.0992753
PDLIM3	miR-137	-0.934	-0.0234696
NAPEPLD	miR-17-5p/20/93.mr/106/519.d	-0.933	0.130838
UBE2D1	miR-101	-0.9326	-0.276447
EED	miR-30a/30a-5p/30b/30b-5p/30cde/384-5p	-0.932	-0.161135
STC1	miR-101	-0.932	0.207362	-2.84501
NEDD9	miR-18ab	-0.932	-0.123759
ZEB1	miR-141/200a	-0.93	0.181267	-12.7547
IFIT5	miR-374/374ab	-0.93	-0.290138
ATXN1	miR-101	-0.929	0.000842294	-0.377989
HISPPD1	miR-181	-0.928	-0.222415
PRKACB	miR-141/200a	-0.927	0.0200699	-3.93918
SLC2A13	miR-26ab/1297	-0.927	0.0172125	2.0017
TSHZ3	miR-101	-0.927	-0.062256	-0.346858
NAP5	miR-186	-0.926	-0.101238
RAB8B	miR-23ab	-0.925	0.0639019	0.394119
ABCE1	miR-203	-0.925	-0.147553
ACVR1C	miR-27ab	-0.925
MAP3K7IP3	miR-27ab	-0.924	0.152367
ENPP5	miR-17-5p/20/93.mr/106/519.d	-0.923	-0.150591
SAMD5	miR-204/211	-0.9224	0.0327187
LRRC2	miR-26ab/1297	-0.922	-0.106803	-6.49578
DCUN1D4	miR-27ab	-0.922	0.0388573	0.781925
ZNF793	miR-23ab	-0.922	-0.0378873
TMEM16C	miR-15/16/195/424/497	-0.921	0.0234429
ATP6AP2	miR-148/152	-0.921	-0.0364852	2.28116
CHIC1	miR-19	-0.918	0.060602
ZBTB41	miR-30a/30a-5p/30b/30b-5p/30cde/384-5p	-0.918	-0.201764
MITF	miR-182	-0.916	0.335482	-0.935012
SPATA2	miR-7/7ab	-0.916	-0.041155
SPRED1	miR-15/16/195/424/497	-0.914	-0.0424608	-2.20472
MYBL1	miR-130/301	-0.914	-0.204503
C11orf9	miR-199/199-5p	-0.913	-0.0998518
TWF1	miR-30a/30a-5p/30b/30b-5p/30cde/384-5p	-0.913	0.0355609
SLC4A4	miR-203	-0.913	-0.214482	-7.4257
RBJ	miR-203	-0.913	-0.0521117	-0.643076
FBXW2	miR-141/200a	-0.912	-0.234164
ACTR2	miR-182	-0.912	-0.083053
RTKN2	miR-374/374ab	-0.912	0.143257
TNRC6A	miR-23ab	-0.911	-0.19709	10.4903
APPL2	miR-137	-0.91	0.144048	4.32781
ZNF700	miR-199/199-5p	-0.91	-0.210852
PRDM1	miR-30a/30a-5p/30b/30b-5p/30cde/384-5p	-0.909	-0.115188	-1.02657
PLAG1	miR-15/16/195/424/497	-0.909	-0.0535443	3.64645
GCC2	miR-186	-0.908	-0.0730769
NUDT21	miR-203	-0.908	-0.0680588
TRIM71	let-7/98	-0.907	0.00512625	-1.03435
ITGB8	miR-17-5p/20/93.mr/106/519.d	-0.9066	0.369139
tcag7.1228	miR-203	-0.9063	-0.122782
RBM12	miR-330-3p	-0.9062
KIAA1737	miR-26ab/1297	-0.9048	0.0193976	2.97916
OSBPL11	miR-148/152	-0.904	-0.0392416	-0.615758
TGFBR2	miR-106/302	-0.904
SCN9A	miR-30a/30a-5p/30b/30b-5p/30cde/384-5p	-0.9034	-0.119269
CDC40	miR-23ab	-0.9033	0.381471	0.827907
NEUROD1	miR-190	-0.903	0.0319456	0.656701
EFHA2	miR-23ab	-0.902	0.202405
C16orf72	miR-200bc/429	-0.901	0.233663	-0.370311
NT5E	miR-30a/30a-5p/30b/30b-5p/30cde/384-5p	-0.901	0.114771	-0.636802
MYCN	miR-101	-0.901	0.14875
MFAP3	miR-182	-0.901	-0.0766575
ATXN3	miR-181	-0.9	-0.0172957	3.23972
LATS2	miR-106/302	-0.9
C14orf28	miR-17-5p/20/93.mr/106/519.d	-0.9	-0.019455
TMEM170B	miR-30a/30a-5p/30b/30b-5p/30cde/384-5p	-0.9
MMP14	miR-374/374ab	-0.899	-0.076513
RUFY2	miR-23ab	-0.8986	-0.109071
KIAA1468	miR-374/374ab	-0.898	0.0612647
C3orf52	miR-23ab	-0.8973	0.429568
SETD8	miR-23ab	-0.897	0.0979256	4.75568
ZFHX4	miR-101	-0.897	-0.0218839
SPOPL	miR-23ab	-0.8964	0.0415169
CRISPLD1	miR-23ab	-0.896	0.239807	-0.74494
TBL1XR1	miR-330-3p	-0.8949	0.00638771
OTUD4	miR-186	-0.894
ASPN	miR-101	-0.893	-0.202319
HNF4G	miR-23ab	-0.8928	-0.390272	-0.345496
CDK5R1	miR-186	-0.892	0.0299333	-1.65644
CTTN	miR-182	-0.892	0.142826
ST6GALNAC3	miR-27ab	-0.891	-0.0133027	0.384911
SNX13	miR-203	-0.89	0.0296675
PDS5B	miR-27ab	-0.89	-0.351937
FBXO48	miR-17-5p/20/93.mr/106/519.d	-0.8896
ZNF516	miR-132/212	-0.889	0.220884	-1.66506
C7orf58	miR-200bc/429	-0.889	0.0697203
CALCR	miR-24	-0.889	-0.164986
AFF1	miR-19	-0.8889	0.110059
SCN9A	miR-186	-0.8886	-0.0932029
DKFZP564O0823	miR-186	-0.888	0.306322	-0.311126
CLCN6	miR-148/152	-0.888	-0.00185346
PIP4K2A	miR-30a/30a-5p/30b/30b-5p/30cde/384-5p	-0.888	0.0576287
RAVER2	miR-137	-0.887	0.0503546	0.406547
DNAJC8	miR-186	-0.886	-0.0371337	5.28068
EYA4	miR-124/506	-0.886	0.361755
C5orf41	miR-181	-0.886	0.200188
SPOPL	miR-203	-0.886	0.325371
ABI2	miR-193ab	-0.8854	-0.110325
SLC6A1	miR-27ab	-0.885	-0.00213056
PTAR1	miR-25/32/92/92ab/363/367	-0.884	-0.0114425	-0.341159
C2CD2	miR-17-5p/20/93.mr/106/519.d	-0.8832	-0.0410092
MSN	miR-200bc/429	-0.883	-0.0248711	-19.279
TCF4	miR-203	-0.883	-0.0775494
ZNF706	miR-186	-0.883	-0.0177884
LRP1B	miR-200bc/429	-0.883	-0.0227634
PTGFR	miR-330-3p	-0.883	0.0881573
GCC2	miR-27ab	-0.882	-0.036507	-0.400243
SCN1A	miR-17-5p/20/93.mr/106/519.d	-0.8812	-0.127655
CCDC117	miR-30a/30a-5p/30b/30b-5p/30cde/384-5p	-0.8812	-0.252646
VAMP3	miR-124/506	-0.881	0.0798737
UST	miR-1/206	-0.881	0.103053
NAP1L5	miR-26ab/1297	-0.881	0.141495
AFF1	miR-186	-0.8805	-0.0114449
EXOC5	miR-141/200a	-0.8801	-0.0988591	0.490768
SNX4	miR-221/222	-0.88	-0.121499	-8.24519
RGPD5	miR-27ab	-0.88	-0.0682616
SCG3	miR-330-3p	-0.88	-0.161519
RIT1	miR-320/320abcd	-0.8792
RRP15	miR-374/374ab	-0.8766	-0.0496272
FLI1	miR-145	-0.876	-0.120297
NCALD	miR-182	-0.876	0.024576
FAM168B	miR-141/200a	-0.876
GPR6	miR-17-5p/20/93.mr/106/519.d	-0.876
MON2	miR-186	-0.875	0.106338
RNF125	miR-186	-0.875	0.0400891
PDE5A	miR-181	-0.875	-0.081659
PELI1	miR-374/374ab	-0.875	0.0654778
hCG_18385	miR-320/320abcd	-0.8747
LONRF1	miR-19	-0.8742	-0.0561436
TMPO	miR-23ab	-0.874	-0.0413141	-2.46509
WNT5A	miR-374/374ab	-0.874	-0.115522
CCNJ	miR-200bc/429	-0.873	-0.0760858
VAPA	miR-23ab	-0.8725	-0.0524408	3.63136
GLT8D3	miR-200bc/429	-0.872	0.221637	-0.391632
GLRB	miR-18ab	-0.872	-0.00964037
ZNF148	miR-203	-0.872	-0.0197707
PRR16	miR-374/374ab	-0.872	-0.039514
ONECUT2	miR-27ab	-0.871	0.146907
MAP3K1	miR-203	-0.871	-0.0926163
PTGFRN	miR-30a/30a-5p/30b/30b-5p/30cde/384-5p	-0.87	-0.0109602	-3.96013
MAP3K2	miR-186	-0.87		-1.41024
FBXO34	miR-181	-0.87	0.0787212
DIP2B	miR-330-3p	-0.87	0.1015
NUDT12	miR-181	-0.868	-0.187186	-1.72475
KIAA1553	miR-181	-0.868	0.159045
NF1	miR-103/107	-0.868	-0.125292	3.09879
GPAM	miR-27ab	-0.867	-0.011622	2.92149
MPZL2	miR-145	-0.8664	-0.163847
C10orf18	miR-142-3p	-0.866	0.15485	2.08481
ACSL4	miR-204/211	-0.866	-0.116482
FAM8A1	miR-200bc/429	-0.865	-0.188415
ZBTB44	miR-23ab	-0.8646	0.0320104
TNRC6B	miR-15/16/195/424/497	-0.8643	-0.0416965	-1.62535
ASPH	miR-135	-0.864	0.212474
GTPBP10	miR-374/374ab	-0.864	0.0343719
PTEN	miR-26ab/1297	-0.863	0.146989	0.815699
ZCCHC11	miR-186	-0.862	0.107504	6.05051
PRUNE2	miR-30a/30a-5p/30b/30b-5p/30cde/384-5p	-0.862	-0.0655632
PAN3	miR-130/301	-0.861	-0.0264681	-1.72013
SEL1L	miR-105.h	-0.861
SLC1A1	miR-96/1271	-0.861	0.0622404
KLF3	miR-23ab	-0.86	-0.0413731	-1.55167
DDX3X	miR-181	-0.86	-0.103453
AGTR2	miR-330-3p	-0.86	0.0140237
DDX3Y	miR-181	-0.859	0.0219503
ERBB4	miR-23ab	-0.859	-0.124499
HNMT	miR-186	-0.858	0.205941
KIAA0195	miR-181	-0.858	0.135887
SLC44A1	miR-1/206	-0.857	0.104056
KLF12	miR-137	-0.857	0.115642
RHOG	miR-124/506	-0.857	0.271232
CTDSPL	miR-181	-0.856		-1.64608
CLIP4	miR-19	-0.855	-0.126614	-11.2889
NR5A2	miR-200bc/429	-0.855	-0.087381
FOXP1	miR-103/107	-0.855	-0.0357451
ARHGAP20	miR-23ab	-0.855	0.296251	1.53508
FOXN2	miR-188/188-5p	-0.855	-0.093703
SAMD12	miR-17-5p/20/93.mr/106/519.d	-0.8547	0.110113
RBM47	miR-199/199-5p	-0.8542	0.129409
VAPA	miR-203	-0.8529	0.011985
NR3C1	miR-204/211	-0.851	0.0375172
MTMR9	miR-130/301	-0.851	0.107074
FZD4	miR-101	-0.851	-0.151639
MIER3	miR-30a/30a-5p/30b/30b-5p/30cde/384-5p	-0.85	-0.0609176	1.65822
ST6GALNAC3	miR-145	-0.85	-0.221707
KIAA0408	miR-186	-0.85
WDR91	miR-200bc/429	-0.85	0.220371
PRKY	miR-27ab	-0.849	0.0277921
MDGA2	miR-218	-0.8465	-0.162909
SLC5A3	miR-320/320abcd	-0.846
DYNC1LI2	miR-17-5p/20/93.mr/106/519.d	-0.845	-0.252531	-6.68767
DSEL	miR-19	-0.845	-0.185648	-3.1103
GJA1	miR-1/206	-0.845	-0.0144466
SEC23IP	miR-23ab	-0.845	0.155642	0.324491
GABRA1	miR-155	-0.845	0.128258	-6.64109
MYCT1	miR-23ab	-0.845	0.261778	-1.34676
SYT14	miR-374/374ab	-0.845	-0.181987
PIK3C2A	miR-124/506	-0.8444	0.202907
ZNF295	miR-137	-0.844	0.129529
B3GNT5	miR-204/211	-0.843	0.123802
VSX1	miR-17-5p/20/93.mr/106/519.d	-0.843	0.15872
MPP5	miR-181	-0.843	0.157703
UCN2	miR-34a/34b-5p/34c/34c-5p/449/449abc/699	-0.843	-0.146046
FBXW7	miR-27ab	-0.842	0.0752043
DCP2	miR-141/200a	-0.842	0.075488
MEOX2	miR-148/152	-0.842	0.152404
ATP11C	miR-23ab	-0.842	0.142584
ZNF689	miR-339-5p	-0.8419	0.0336777
SH2B3	miR-320/320abcd	-0.841
FAM167A	miR-34a/34b-5p/34c/34c-5p/449/449abc/699	-0.841
LMO3	miR-141/200a	-0.84	0.329493
REEP3	miR-26ab/1297	-0.84	-0.0548425
OBFC2A	miR-320/320abcd	-0.84
ATP6V1G2	miR-124/506	-0.8394	0.0526035
PGAP1	miR-181	-0.8394	-0.183984
TOM1L1	miR-181	-0.839	-0.240107	-4.07597
GALNT7	miR-30a/30a-5p/30b/30b-5p/30cde/384-5p	-0.839	-0.058462
ZNF800	miR-17-5p/20/93.mr/106/519.d	-0.839	-0.140287	6.24546
CCNE2	miR-30a/30a-5p/30b/30b-5p/30cde/384-5p	-0.839	0.0466777
PDE4D	miR-186	-0.8387	-0.0841871
PIP5K3	miR-101	-0.8386	0.0458998	-3.02157
KRAS	miR-181	-0.8383	-0.060392
EPHA7	miR-137	-0.838	-0.102634
PPARA	miR-141/200a	-0.838	-0.0258395	3.75739
FUT9	miR-22	-0.838	0.0833133
SPIN1	miR-96/1271	-0.838	0.0930009
SLC6A14	miR-23ab	-0.837	0.11186	0.767484
IPO5	miR-141/200a	-0.837	0.270589
CROT	miR-33/33ab	-0.837
PTPLAD1	miR-1/206	-0.8362	-0.0465441
NUP50	miR-23ab	-0.836	-0.314601	-0.956752
