# Supplementary material for: miRConnect: Identifying Effector Genes of miRNAs and miRNA Families in Cancer Cells
Source: PLoS One. 2011 Oct 26;6(10):e26521. doi: 10.1371/journal.pone.0026521 (PMC3202536; doi:10.1371/journal.pone.0026521)
Supplement: Table S4 — Identification of miRNAs with tissue specific expression. FDR: False Discovery Rate. (XLS) [file pone.0026521.s010.xls]

## Sheet: cancer_specific_miRNA.csv
Table S4: Identification of miRNAs with tissue specific expression.
Cancer	CNS	Colon	Hema	Melanoma	Renal
FDR	0.01	0.01	0.01	0.01	0.01
	miR-125b	miR-200c	miR-142-3p	miR-146a	miR-196b
	miR-100	miR-200b	miR-27b	miR-204	miR-30a-3p
	miR-99a	miR-141	miR-23b	miR-422a	miR-296-5p
		miR-200a	miR-148a	miR-328	miR-152
		miR-30a-3p	miR-125a		miR-196a
		miR-30a-5p	miR-151-3p		miR-10a
		miR-30c
		miR-378*						å
		miR-181b
		miR-194
FDR: False Discovery Rate
